# Supplementary material for: Growth Velocity and Nutritional Status in Children Exposed to Zika Virus during Pregnancy from Amazonas Cohort, Brazil
Source: Viruses. 2023 Mar 1;15(3):662. doi: 10.3390/v15030662 (PMC10056230; doi:10.3390/v15030662)
Supplement: Supplementary file 1 [file viruses-15-00662-s001.zip]

Archive with 1 entries (1 files):
- viruses-2168740-supplementary.pdf
